# Supplementary material for: A Machine Learning Tool to Predict the Antibacterial Capacity of Nanoparticles
Source: Nanomaterials (Basel). 2021 Jul 7;11(7):1774. doi: 10.3390/nano11071774 (PMC8308172; doi:10.3390/nano11071774)
Supplement: Supplementary file 1 [file nanomaterials-11-01774-s001.zip]

Archive with 2 entries (2 files):
- nanomaterials-1248289-Supplementary Materials (S1)-Dataset.csv
- nanomaterials-1248289-Supplementary Materials (S2)-Data analysis.pdf
